# Supplementary material for: Unintended Consequences of a Transition to Synchronous, Virtual Simulations for Interprofessional Learners
Source: Healthcare (Basel). 2022 Oct 31;10(11):2184. doi: 10.3390/healthcare10112184 (PMC9691123; doi:10.3390/healthcare10112184)
Supplement: Supplementary file 1 [file healthcare-10-02184-s001.zip]

Archive with 1 entries (1 files):
- healthcare-1890003-supplementary.pdf
